# Supplementary material for: Quantum mechanical static dipole polarizabilities in the QM7b and AlphaML showcase databases
Source: Sci Data. 2019 Aug 19;6:152. doi: 10.1038/s41597-019-0157-8 (PMC6700155; doi:10.1038/s41597-019-0157-8)
Supplement: Supplementary file 1 — Download metadata file [file 41597_2019_157_MOESM1_ESM.zip]

Archive with 3 entries (3 files):
- s_DiStasio415A_study.txt
- a_DiStasio415A_assay.txt
- i_Investigation.txt
