# Supplementary material for: Quantum mechanical static dipole polarizabilities in the QM7b and AlphaML showcase databases
Source: Sci Data. 2019 Aug 19;6:152. doi: 10.1038/s41597-019-0157-8 (PMC6700155; doi:10.1038/s41597-019-0157-8)
Supplement: Supplementary file 1 — Download metadata file [file 41597_2019_157_MOESM1_ESM.zip › i_Investigation.txt]

# Investigation File generated for Scientific Data with Investigation File Authoring Tool version 0.1.0 on 25/07/2019 - This metadata file is CC0
ONTOLOGY SOURCE REFERENCE
Term Source Name	ERO	OBI	BAO	FBbi
Term Source File	http://data.bioontology.org/ontologies/ERO	http://data.bioontology.org/ontologies/OBI	http://data.bioontology.org/ontologies/BAO	http://data.bioontology.org/ontologies/FBbi
Term Source Version	2013-08-02	2014-08-18	2.0	
Term Source Description	Eagle-I Research Resource Ontology	Ontology for Biomedical Investigations	BioAssay Ontology	Biological Imaging Methods Ontology
INVESTIGATION
Investigation Identifier
Investigation Title
Investigation Description
Investigation Submission Date
Investigation Public Release Date
INVESTIGATION PUBLICATIONS
Investigation PubMed ID
Investigation Publication DOI
Investigation Publication Author List
Investigation Publication Title
Investigation Publication Status
Investigation Publication Status Term Accession Number
Investigation Publication Status Term Source REF
INVESTIGATION CONTACTS
Investigation Person Last Name
Investigation Person Mid Initials
Investigation Person First Name
Investigation Person Address
Investigation Person Phone
Investigation Person Fax
Investigation Person Email
Investigation Person Affiliation
Investigation Person Roles
Investigation Person Roles Term Accession Number
Investigation Person Roles Term Source REF
STUDY
Study Identifier	10.1038/s41597-019-0157-8
Study Title	Quantum mechanical static dipole polarizabilities in the QM7b and AlphaML showcase databases
Study Submission Date	15/05/2019
Study Public Release Date	19/08/2019
Study Description	https://www.nature.com/articles/s41597-019-0157-8
Study File Name	s_DiStasio415A_study.txt
Comment[Subject Keywords]	""
Comment[Manuscript Licence]	CC BY-4.0
Comment[Experimental Metadata Licence]	CC0
Comment[Supplementary Information File Name]
Comment[Supplementary Information File Type]
Comment[Supplementary Information File URL]
Comment[Data Repository]	Materials Cloud 
Comment[Data Record Accession]	doi:10.24435/materialscloud:2019.0002/v2
Comment[Data Record URI]	https://doi.org/10.24435/materialscloud:2019.0002/v2
STUDY DESIGN DESCRIPTORS
Study Design Type	chemical structure classification objective	chemical reaction data analysis objective	modeling and simulation objective
Study Design Type Term Accession Number	ERO:0100239	ERO:0100151	ERO:0100102
Study Design Type Term Source REF	ERO	ERO	ERO
STUDY PUBLICATIONS
Study PubMed ID
Study Publication DOI
Study Publication Author List
Study Publication Title
Study Publication Status
Study Publication Status Term Accession Number
Study Publication Status Term Source REF
STUDY FACTORS
Study Factor Name	atom
Study Factor Type	atom
Study Factor Type Term Accession Number	CHEBI:33250
Study Factor Type Term Source REF	OBI
STUDY ASSAYS
Study Assay Measurement Type	chemical structure analysis
Study Assay Measurement Type Term Accession Number	ERO:0100238
Study Assay Measurement Type Term Source REF	ERO
Study Assay Technology Type	ab initio quantum chemistry computational method
Study Assay Technology Type Term Accession Number	BAO:0002318
Study Assay Technology Type Term Source REF	BAO
Study Assay Technology Platform	""
Study Assay File Name	a_DiStasio415A_assay.txt
STUDY PROTOCOLS
Study Protocol Name	Molecular Cartesian Coordinates in the QM7b and AlphaML Showcase Databases	Details of the Quantum Mechanical Calculations
Study Protocol Type	information acquisition	computational method
Study Protocol Type Term Accession Number	OBI:0600013	FBbi:00000323
Study Protocol Type Term Source REF	OBI	FBbi
Study Protocol Description		
Study Protocol URI	""	""
Study Protocol Version		
Study Protocol Parameters Name	""	""
Study Protocol Parameters Name Term Accession Number	""	""
Study Protocol Parameters Name Term Source REF	""	""
Study Protocol Components Name	""	""
Study Protocol Components Type	""	""
Study Protocol Components Type Term Accession Number	""	""
Study Protocol Components Type Term Source REF	""	""
STUDY CONTACTS
Study Person Last Name	Yang	Lao	Wilkins	Grisafi	Ceriotti	DiStasio
Study Person First Name	Yang	Ka Un	David M.	Andrea	Michele	Robert A.
Study Person Mid Initials
Study Person Email	""	""	""	""	michele.ceriotti@epfl.ch	distasio@cornell.edu
Study Person Phone
Study Person Fax
Study Person Address
Study Person Affiliation	Department of Chemistry and Chemical Biology, Cornell University, Ithaca, NY, 14853, USA	Department of Chemistry and Chemical Biology, Cornell University, Ithaca, NY, 14853, USA	Laboratory of Computational Science and Modeling, IMX, École Polytechnique Fédérale de Lausanne, 1015, Lausanne, Switzerland	Laboratory of Computational Science and Modeling, IMX, École Polytechnique Fédérale de Lausanne, 1015, Lausanne, Switzerland	Laboratory of Computational Science and Modeling, IMX, École Polytechnique Fédérale de Lausanne, 1015, Lausanne, Switzerland	Department of Chemistry and Chemical Biology, Cornell University, Ithaca, NY, 14853, USA
Study Person Roles
Study Person Roles Term Accession Number
Study Person Roles Term Source REF
Comment[Study Person ORCID]	""	""	0000-0003-3739-5512	""	0000-0003-2571-2832	0000-0003-2732-194X
Comment[Funder]
Comment[FundRef ID]
Comment[Funder Term Source REF]
Comment[Grant Identifier]
